# Supplementary material for: Extraction of Fungal Chitosan by Leveraging Pineapple Peel Substrate for Sustainable Biopolymer Production
Source: Polymers (Basel). 2024 Aug 29;16(17):2455. doi: 10.3390/polym16172455 (PMC11397891; doi:10.3390/polym16172455)
Supplement: Supplementary file 1 [file polymers-16-02455-s001.zip]

Archive with 1 entries (1 files):
- polymers-3099175-supplementary.pdf
